# Supplementary material for: A Novel Improved Thromboembolism-Based Rat Stroke Model That Meets the Latest Standards in Preclinical Studies
Source: Brain Sci. 2022 Dec 5;12(12):1671. doi: 10.3390/brainsci12121671 (PMC9776070; doi:10.3390/brainsci12121671)
Supplement: Supplementary file 1 [file brainsci-12-01671-s001.zip]

Archive with 1 entries (1 files):
- brainsci-2062836-supplementary.pdf
